# Supplementary material for: Brain region networks for the assimilation of new associative memory into a schema
Source: Mol Brain. 2022 Mar 24;15:24. doi: 10.1186/s13041-022-00908-9 (PMC8943948; doi:10.1186/s13041-022-00908-9)
Supplement: Supplementary file 2 — Additional file 2: Table S1. The Fisher z-transformed differences between correlation coefficients of each pair of groups (Groups OPA, NPA, NM and CC) and their p values. The Fisher z-values (upper triangular matrix) and their p values (lower triangular matrix) are shown in each pair of groups. ACC, anterior cingulate cortex; aRC, anterior retrosplenial cortex; DG, dentate gyrus; PrL, prelimbic cortex. [file 13041_2022_908_MOESM2_ESM.xlsx]

## Sheet: Table S1
NPA-OPA		DG	CA3	CA1	PrL	ACC	aRC
	DG		1.27372	0.834799	1.62591	2.02477	2.98455	Fisher z-value
	CA3	0.202761		1.35306	1.5231	2.43553	1.59097
	CA1	0.403831	0.176038		1.6159	2.3633	1.80154
	PrL	0.103969	0.127733	0.106116		0.223355	2.64167
	ACC	0.042891	0.0148699	0.0181128	0.823259		2.42193
	aRC	0.00283993	0.111616	0.0716183	0.00824993	0.0154384
		p value
NPA-NM		DG	CA3	CA1	PrL	ACC	aRC
	DG		1.50785	1.78981	1.22285	2.13402	2.14486	Fisher z-value
	CA3	0.131593		0.90943	0.562929	0.224302	-0.0985383
	CA1	0.0734852	0.363123		0.913517	1.04634	0.988169
	PrL	0.221386	0.573483	0.360971		1.16085	1.26197
	ACC	0.0328414	0.822522	0.295402	0.245703		1.79059
	aRC	0.031964	0.921505	0.32307	0.20696	0.0733584
		p value
NPA-CC		DG	CA3	CA1	PrL	ACC	aRC
	DG		0.433359	1.28568	2.56724	2.73498	2.61706	Fisher z-value
	CA3	0.664754		1.979	2.19025	2.09528	1.2314
	CA1	0.198556	0.0478161		3.23852	3.21403	2.62722
	PrL	0.0102511	0.028506	0.0012015		0.328591	1.25744
	ACC	0.0062385	0.036146	0.00130888	0.742465		0.406253
	aRC	0.00886918	0.218175	0.00860864	0.208593	0.684557
		p value
NM-OP		DG	CA3	CA1	PrL	ACC	aRC
	DG		-0.234126	-0.955006	0.40306	-0.109246	0.839692	Fisher z-value
	CA3	0.814887		0.443626	0.960174	2.21123	1.68951
	CA1	0.339575	0.657313		0.702385	1.31696	0.813368
	PrL	0.686904	0.336968	0.482439		-0.937495	1.3797
	ACC	0.913007	0.02702	0.187852	0.348504		0.631333
	aRC	0.401081	0.0911215	0.416007	0.16768	0.527823
		p value
NM-CC		DG	CA3	CA1	PrL	ACC	aRC
	DG		-1.07449	-0.50413	1.34439	0.600959	0.472195	Fisher z-value
	CA3	0.282603		1.06957	1.62732	1.87098	1.32993
	CA1	0.61417	0.284813		2.32501	2.16768	1.63905
	PrL	0.178822	0.103669	0.0200716		-0.832259	-0.0045242
	ACC	0.547867	0.0613479	0.0301829	0.405263		-1.38434
	aRC	0.636788	0.18354	0.101203	0.99639	0.166254
		p value
OPA-CC		DG	CA3	CA1	PrL	ACC	aRC
	DG		-0.840365	0.450876	0.941332	0.710205	-0.367497	Fisher z-value
	CA3	0.400704		0.625944	0.667149	-0.34025	-0.359577
	CA1	0.652079	0.531352		1.62262	0.850723	0.825681
	PrL	0.346535	0.504677	0.10467		0.105236	-1.38422
	ACC	0.477577	0.733668	0.394923	0.916189		-2.01568
	aRC	0.713248	0.719163	0.408985	0.166291	0.043834
		p value
Additional file 2: Table S1. The Fisher z-transformed differences between correlation coefficients of each pair of groups (Groups OPA, NPA, NM and CC) and their p values. The Fisher z-values (upper triangular matrix) and their p values (lower triangular matrix) are shown in each pair of groups. ACC, anterior cingulate cortex; aRC, anterior retrosplenial cortex; DG, dentate gyrus; PrL, prelimbic c…
